# Supplementary material for: A pilot study evaluating changes to haematological and biochemical tests after Flexible Ureterorenoscopy for the treatment of kidney stones
Source: PLoS One. 2017 Jul 6;12(7):e0179599. doi: 10.1371/journal.pone.0179599 (PMC5499990; doi:10.1371/journal.pone.0179599)
Supplement: S1 File — (XLSX) [file pone.0179599.s001.xlsx]

## Sheet: Raw biochem data
	Baseline	30 minutes	120 minutes	240 minutes	Reference range	p value	Statistical Test
CRP (mg/L)	3.5 (± 1.0/42.1)	3.0 (± 1.0/40.5) *	4.0 (± 1.0/441.0) *	2.8 (± 1.0/324.0) *	0 – 5.0	0.01	Friedman
Estimated Glomerular Filtration Rate (ml/min/1.73m2)	122.0 (± 27.0/136.0)	86.0 (± 24.0/135.0)	94.0 (± 33.0/83.0)	124.0 (± 31.0/84.0)	≥ 60.0	0.609	Friedman
Total Protein (g/L)	64.8 ± 1.4	60.2 ± 1.5 *	64.8 ± 1.0 *	62.9 ± 1.3 *	60.0 – 80.0	0.001	ANOVA
Albumin (g/L)	41.5 ± 0.9	35.9 ± 0.9 *	38.5 ± 0.7 *	38.0 ± 1.0 *	35.0 – 45.0	0.001	ANOVA
Globulin (g/L)	27.5 (± 18.0/46.0)	23.0 (± 16.0/47.0) *	25.0 (± 15.0/40.0) *	26.0 (± 19.0/34.0) *	23.0 - 35.0	0.001	Friedman
Total Bilirubin (µmol/L)	14.0 ± 1.6	13.2 ± 1.5	16.6 ± 1.8 *	14.9 ± 1.7	< 21	0.012	ANOVA
Alkaline Phosphatase - ALP (U/L)	73.6 ± 5.5	61.9 ± 4.6 *	70.4 ± 4.6	68.2 ± 4.3	30.0 –130.0	0.001	ANOVA
Alkaline Transaminase - ALT (U/L)	25.1 ± 2.3	23.6 ± 2.2	24.6 ± 2.4	25.6 ± 2.3	<41 (male)	0.251	ANOVA
					<33 (female)
Urea (mmol/L)	4.5 (± 2.6/12.4)	4.5 (± 2.8/12.8)	4.5 (± 2.4/11.7)	4.7 (± 2.5/13.9)	2.5 – 7.8	0.173	Friedman
Creatinine (µmol/L)	82.0 (± 48.0/175.0)	80.0 (± 46.0/196.0)	87.0 (± 38.0/217.0) *	86.0 (± 66.0/235.0) *	M: 58.0 - 110.0	0.008	Friedman
					F: 46.0 – 92.0
Sodium (mmol/L)	138.0 (± 134.0/142.0)	138.0 (± 133.0/141.0) *	137.0 (± 131.0/141.0)	137.0 (± 129/142.0)	135.0 – 146.0	0.002	Friedman
Potassium (mmol/L)	4.1 (± 2.9/5.4)	4.2 (± 3.4/5.0)	4.4 (± 3.6/11.7) *	4.1 (± 3.5/5.2)	3.5 – 5.3	0.001	Friedman

## Sheet: Raw haematology data
	Baseline	30 minutes	120 minutes	240 minutes	Reference range	p value	Statistical Test
White Blood Cells (x109/L)	7.0 (± 4.3/13.7)	6.4 (± 3.4/14.1)	7.9 (± 4.3/18.5) *	8.8 (± 3.9/20.4) *	4.0 – 11.0	0.001	Friedman
Neutrophils (x109/L)	4.2 (± 3.4)	3.8 (± 3.1)	6.3 (± 4.7) *	7.8 (± 6.0) *	1.7 – 7.5	0.001	ANOVA
Lymphocytes (x109/L)	1.9 (± 0.8/3.6)	2.2 (± 0.9/4.8)	1.3 (± 0.6/3.9) *	1.2 ± (0.3/1.9) *	1.0 – 4.5	0.007	Friedman
Eosinophil (x109/L)	0.2 (± 0.1/0.6)	0.2 (± 0.1/0.5)	0.1 (± 0.1/0.5) *	0.08 (± 0.1/0.2) *	0.0 – 0.4	0.001	Friedman
Basophils (x109/L)	0.02 (± 0.01/0.6)	0.02 ± (0.01/0.5)	0.01 (±0.01/0.5) *	0.01 (± 0.01/0.2) *	0.0 – 0.1	0.001	Friedman
Monocytes (x109/L)	0.6 (± 0.2/0.9)	0.5 (± 0.2/1.0)	0.4 (± 0.1/1.3)	0.6 (±0.1/1.5)	0.2 – 0.8	0.129	Friedman
Haemoglobin (g/L)	140.0 (± 13.0/178.0)	126.5 (± 12.2/156.0) *	131.0 (± 10.0/163.0) *	135.0 ± (12.6/158.0)	M: 130-180	0.002	Friedman
					F: 115-165
Red Blood Cells (x10^9/L)	4.7 (± 3.5/5.3)	4.3 (± 3.4/5.2) *	4.4 (± 3.1/5.1) *	4.6 (± 3.7/5.1) *	M: 4.5-6.0	0.001	Friedman
					F: 3.8-5.5
Mean Corpuscular Haemoglobin (pg)	30.1 (± 24.6/33.6)	30.1 (± 24.6/32.2)	29.9 (± 24.7/32.7)	30.2 (± 25.1/32.1)	27.0 – 32.0	0.074	Friedman
Red cell distribution width (RDW) (%)	12.8 (± 12.0/24.9)	13.0 (± 12.0/127.0)	13.0 (± 12.0/24.6)	13.0 (± 12.0/16.8)	11.0 - 14.8	0.727	Friedman
Mean Cell Volume (fl)	87.3 (± 32.0/106.6)	87.9 (± 32.2/106.2)	88.7 (± 79.6/106.4)	88.7 (± 81.0/105.8)	80.0 – 100.0	0.404	Friedman
Packed Cell Volume (L/L)	0.41 ± 0.012	0.38 ± 0.01	0.39 ± 0.019	0.37 ± 0.019	M: 0.4-0.52 F: 0.37- 0.47	0.213	ANOVA
Mean Corpuscular Haemoglobin Concentration (%)	34.4 (± 30.1/36.6)	34.1 (± 30.1/35.5)	33.5 (± 30.1/35.7)	34.0 (± 30.2/34.9)	320.0 -360.0	0.093	Friedman
Plasma Viscosity (mPa)	1.65 (± 0.031)	1.54 (± 0.028)	1.58 (± 0.027)	1.23 (± 0.23)	1.5 - 1.72	0.085	ANOVA
Platelets (x109/L)	235.8 (± 10.1)	213.5 (± 10.9) *	197.5 (± 15.2) *	211.0 (± 10.5) *	150.0 - 400.0	0.001	ANOVA
Fibrinogen (g/L)	3.0 (± 1.8/6.6)	2.56 (± 1.7/6.6) *	2.68 (± 1.5/11.3)	3.1 (± 2.7/10.4)	1.50 – 4.0	0.001	Friedman
Prothrombin time (PT)	10.3 (± 9.8/11.5)	11 (± 10.0/20.0)	10.6 (± 10.0/12.0)	10.9 (± 10.0/11.8)	9.5-13.5	0.144	Friedman
Activated Partial thromboplastin time - aPTT (seconds)	25.0 (± 20.7/31.6)	25.7 (± 20.7/31.6) *	25.3 (± 21.0/31.0) *	26.5 (± 22.0/30.2) *	21.0 – 34.0	0.001	Friedman
von Willebrand Factor	146.3 (± 46.3/476.8)	121.1 (± 35.4-309.6) *	138.9 (±41.1/405.1)	140.4 (±48.1/590.1)	50.0 – 200.0	0.046	Friedman
